# Supplementary material for: Response to everolimus is seen in TSC-associated SEGAs and angiomyolipomas independent of mutation type and site in TSC1 and TSC2
Source: Eur J Hum Genet. 2015 Mar 18;23(12):1665–72. doi: 10.1038/ejhg.2015.47 (PMC4795200; doi:10.1038/ejhg.2015.47)
Supplement: Supplementary Table S1 [file ejhg201547x1.xls]

## Sheet: details
Supplemental Table 1. TSC gene mutation findings in subjects on the EXIST-1 study of everolimus for subependymal giant cell astrocytomas associated with tuberous sclerosis complex
gene	exon	mutation (c.)	mutation (p.)	Mutation type	Best pct change from baseline in volume (SEGA)	Received treatment group description
TSC2	1	c.138_138+1del		deletion	-17.3558	Placebo
TSC2	3	c.282del		deletion	-4.09	Placebo
TSC2	4	c.376G>T	p.(Val126Phe)	missense	-2.49	Placebo
TSC2	5	c.482-2A>C		splice	-15.02	Placebo
TSC2	10	c.1108C>T	p.(Gln370*)	nonsense	-17.36	Placebo
TSC2	14	c.1444-2A>G		splice	16.38	Placebo
TSC2	14	c.1544T>C	p.(Leu515Pro)	missense	-11.4591	Placebo
TSC2	14	c.1591_1593del	p.(Ile531del)	in-frame deletion	-5.29	Placebo
TSC2	14	c.1513C>T	p.(Arg505*)	nonsense	-21.45	Placebo
TSC2	16	c.1839+1G>A		splice	-6.49	Placebo
TSC2	18	c.2081_2083del	p.(Leu694del)	in-frame deletion	-58.46	Placebo
TSC2	18	c.1969A>T	p.(Lys657*)	nonsense	-0.35	Placebo
TSC2	19	c.2129T>C	p.(Leu710Pro)	missense	-0.02	Placebo
TSC2	20	c.2355+2_2355+5del		deletion	21.5491	Placebo
TSC2	26	c.3094C>T	p.(Arg1032*)	nonsense	17.21	Placebo
TSC2	26	c.3094C>T	p.(Arg1032*)	nonsense	-38.3	Placebo
TSC2	26	c.3094C>T	p.(Arg1032*)	nonsense	-42.18	Placebo
TSC2	26	c.3094C>T	p.(Arg1032*)	nonsense	-0.33	Placebo
TSC2	27	c.3206_3207del		deletion	26.89	Placebo
TSC2	33	c.4208del		deletion	-6.56	Placebo
TSC2	34	c.4544_4547del		deletion	9.95	Placebo
TSC2	37	c.4948T>A	p.(Tyr1650Asn)	missense	27.49	Placebo
TSC2	37	c.4935dupT		insertion	9.18508	Placebo
TSC2	40	c.5234_5236dup	p.(Arg1745dup)	insertion	4.53	Placebo
TSC2	40	c.5227C>T	p.(Arg1743Trp)	missense	0.02	Placebo
TSC2	40	c.5227C>T	p.(Arg1743Trp)	missense	-18.24	Placebo
TSC2	40	c.5227C>G	p.(Arg1743Gly)	missense	-22.26	Placebo
TSC2	1-11	c.(?_-29)_1257+?del		large deletion, exons 1-11	-42.21	Placebo
TSC2	41	c.5260-?_(*102+?)del		large deletion, exon 41	12.4475	Placebo
TSC1	9	c.901_902del		deletion	0.91	Placebo
TSC1	17	c.2090_2091insT		insertion	-11.7829	Placebo
TSC1	18	c.2285del		deletion	-31	Placebo
NA					-5.74	Placebo
NA					2.2	Placebo
NA					-10.42	Placebo
NA					-14.67	Placebo
NA					68.64	Placebo
NA					-37.54	Placebo
NA					-12.79	Placebo
TSC2	2	c.[187C>T	p.(Gln63*)	nonsense	-68.21	RAD001
TSC2	4	c.481+2del		splice	-57.7821	RAD001
TSC2	8	c.826_827del		deletion	-62.0336	RAD001
TSC2	10	c.1019_1023del		deletion	-20.1653	RAD001
TSC2	11	c.1193_1196del		deletion	-71.63	RAD001
TSC2	11	c.1249C>T	p.(Gln417*)	nonsense	-5.1	RAD001
TSC2	11	c.1257+2T>G		splice	-14.25	RAD001
TSC2	13	c.1372C>T	p.(Arg458*)	nonsense	-63.81	RAD001
TSC2	13	c.1372C>T	p.(Arg458*)	nonsense	-38.8464	RAD001
TSC2	14	c.1472C>A	p.(Ser491*)	nonsense	-60.44	RAD001
TSC2	14	c.1491del		deletion	-58.6782	RAD001
TSC2	14	c.1510_1511del		deletion	-67.73	RAD001
TSC2	14	c.1513C>T	p.(Arg505*)	nonsense	-43.61	RAD001
TSC2	14	c.1513C>T	p.(Arg505*)	nonsense	-50.9803	RAD001
TSC2	16	c.1835T>C	p.(Leu612Pro)	missense	-79.01	RAD001
TSC2	16	c.1839+2T>C		splice	-64.92	RAD001
TSC2	17	c.1852del		deletion	-40.08	RAD001
TSC2	19	c.2109G>A	p.(Trp703*)	nonsense	-39.39	RAD001
TSC2	20	c.2221-1G>C		splice	-30.02	RAD001
TSC2	20	c.2251C>T	p.(Arg751*)	nonsense	-70.64	RAD001
TSC2	20	c.2355+1G>A		splice	-26.93	RAD001
TSC2	20	c.2355+1G>C		splice	-46.14	RAD001
TSC2	22	c.2549T>C	p.(Leu850Pro)	missense	-53.3145	RAD001
TSC2	22	c.2590C>T	p.(Gln864*)	nonsense	-52.39	RAD001
TSC2	26	c.3094C>T	p.(Arg1032*)	nonsense	-44.85	RAD001
TSC2	27	c.3143del		deletion	-74.42	RAD001
TSC2	27	c.3197T>G	p.(Leu1066Arg)	missense	-28.51	RAD001
TSC2	27	c.3198_3199insT		insertion	-58.7457	RAD001
TSC2	27	c.3284+2_3284+3insA		splice	-58.322	RAD001
TSC2	29	c.3412C>T	p.(Arg1138*)	nonsense	-58.16	RAD001
TSC2	29	c.3610+1G>A		splice	-47.59	RAD001
TSC2	30	c.3750C>G	p.(Tyr1250*)	nonsense	-25.91	RAD001
TSC2	32	c.3937G>T	p.(Glu1313*)	nonsense	-54.82	RAD001
TSC2	33	c.4123_4124del		deletion	-41.28	RAD001
TSC2	33	c.4174del		deletion	-49.1122	RAD001
TSC2	33	c.4207del		deletion	-9.47	RAD001
TSC2	33	c.4493+1G>A		splice	-59.5287	RAD001
TSC2	34	c.4544_4547del		deletion	NA	RAD001
TSC2	36	c.4663-1G>C		splice	NA	RAD001
TSC2	38	c.5068+1G>T		splice	-60.32	RAD001
TSC2	39	c.5069-1G>A		splice	-63.6834	RAD001
TSC2	40	c.5220G>A	p.(Trp1740*)	nonsense	-62.54	RAD001
TSC2	40	c.5224_5261del		deletion	-16.4	RAD001
TSC2	40	c.5227C>T	p.(Arg1743Trp)	missense	-48.56	RAD001
TSC2	40	c.5227C>T	p.(Arg1743Trp)	missense	-51.83	RAD001
TSC2	40	c.5228G>A	p.(Arg1743Gln)	missense	-49.98	RAD001
TSC2	1-41	c.(?_-29)_(*102+?)del		large deletion, exons 1-41	-62.54	RAD001
TSC2	1-29	c.(?_-29)_3610+?del		large deletion, exons 1-29	-50.93	RAD001
TSC2	16-29	c.1717-?_3610+?del		large deletion, exons 16-29	-19.0235	RAD001
TSC2	17-41	c.1840-?_(*102+?)del		large deletion, exon 17-41	-20.06	RAD001
TSC2	25-41	c.2838-?_(*102+?)del		large deletion, exons 25-41	-65.53	RAD001
TSC2	30-35	c.3611-?_4662+?del		large deletion, exons 30-35	-36.18	RAD001
TSC2	30-41	c.3611-?)_(*102+?)del		large deletion, exons 30-41	-77.06	RAD001
TSC2	31-41	c.3815-?_(*102+?)del		large deletion, exons 31-41	-52.998	RAD001
TSC2	37-41	c.4850-?_(*102+?)del		large deletion, exons 37-41	-44.95	RAD001
TSC1	10	c.989dupTT		insertion	-70.54	RAD001
TSC1	10	c.989dupT		insertion	-41.74	RAD001
TSC1	15	c.1525C>T	p.(Arg509*)	nonsense	-53.9797	RAD001
TSC1	16	c.2028G>A	p.(Trp676*)	nonsense	-39.24	RAD001
TSC1	17	c.2074C>T	p.(Arg692*)	nonsense	-67.52	RAD001
TSC1	17	c.2074C>T	p.(Arg692*)	nonsense	-75.4772	RAD001
TSC1	18	c.2293C>T	p.(Gln765*)	nonsense	-59.25	RAD001
TSC1	18	c.2329del		deletion	-48.83	RAD001
TSC1	20	c.2510_2513del		deletion	-45.97	RAD001
TSC1	21	c.2721del		deletion	-40.46	RAD001
NA					-69.78	RAD001
NA					-67.56	RAD001
NA					-88.96	RAD001
NA					-66.08	RAD001
NA					-40.53	RAD001
NA					-38.8	RAD001
NA					-15.61	RAD001
NA					-17.8218	RAD001
NA					-48.51	RAD001
NA					-5.53	RAD001
NA					-53.04	RAD001
NA					-57.78	RAD001
Note that we are using the following reference sequence files:
Genomic refseq ID		NG_012386.1	for TSC1
Transcript refseq ID		NM_000368.4	for TSC1
Genomic refseq ID		NG_005895.1	for TSC2
Transcript refseq ID		NM_000548.3	for TSC2
