# Supplementary material for: Response to everolimus is seen in TSC-associated SEGAs and angiomyolipomas independent of mutation type and site in TSC1 and TSC2
Source: Eur J Hum Genet. 2015 Mar 18;23(12):1665–72. doi: 10.1038/ejhg.2015.47 (PMC4795200; doi:10.1038/ejhg.2015.47)
Supplement: Supplementary Table S2 [file ejhg201547x2.xls]

## Sheet: mutation data
Supplemental Table 2. TSC gene mutation findings in subjects on the EXIST-2 study of everolimus for angiomyolipoma associated with tuberous sclerosis complex or sporadic lymphangioleiomyomatosis.
gene	exon	mutation (c.)	mutation (p.)	mutation type	Best pct change from baseline in volume	Received treatment group description	Diagnosis
TSC2	4	c.462dupC		insertion	22.4976	Placebo	TSC
TSC2	5	c.482-23_482-14del		splice	6.65707	Placebo	TSC
TSC2	5	c.555del		deletion	-20.7867	Placebo	TSC
TSC2	10	c.1002_1003dup		insertion	-1.55702	Placebo	TSC
TSC2	14	c.1513C>T	p.(Arg505*)	nonsense	-5.42904	Placebo	TSC
TSC2	14	c.1513C>T	p.(Arg505*)	nonsense	5.63482	Placebo	TSC
TSC2	15	c.1600-?_1716+?del		large deletion, exon 15	-1.60917	Placebo	TSC
TSC2	16	c.1831C>T	p.(Arg611Trp)	missense	-0.20967	Placebo	TSC
TSC2	19	c.2098-1G>A		splice	-1.59025	Placebo	TSC
TSC2	20	c.2309T>C	p.(Leu770Pro)	missense	7.1369	Placebo	TSC
TSC2	20	c.2337C>A	p.(Tyr779*)	nonsense	11.6409	Placebo	TSC
TSC2	21	c.2359G>T	p.(Glu787*)	nonsense	-1.18677	Placebo	TSC
TSC2	21	c.2375T>G	p.( Leu792Arg)	missense	3.12792	Placebo	TSC
TSC2	22	c.2582del		deletion	11.2811	Placebo	TSC
TSC2	22	c.2638_2639+2del		deletion	-30.7939	Placebo	TSC
TSC2	33	c.4324del		deletion	-48.009	Placebo	TSC
TSC2	33	c.4369dupC		insertion	2.96604	Placebo	TSC
TSC2	33	c.4375C>T	p.(Arg1459*)	nonsense	-1.44388	Placebo	TSC
TSC2	33	c.4493+1G>T		splice	NA	Placebo	TSC
TSC2	34	c.4507C>T	p.(Gln1503*)	nonsense	10.1477	Placebo	TSC
TSC2	34	c.4515C>G	p.(Tyr1505*)	nonsense	NA	Placebo	TSC
TSC2	36	c.4697dupA		insertion	NA	Placebo	TSC
TSC2	36	c.4823_4825del	p.(Tyr1608del)	in-frame deletion	-5.06201	Placebo	TSC
TSC2	40	c.5227C>T	p.(Arg1743Trp)	missense	16.1669	Placebo	TSC
TSC2	40	c.5228G>A	p.(Arg1743Gln)	missense	-1.22727	Placebo	TSC
TSC2	40	c.5238_5255del	p.(His1746_Arg1751del)	in-frame deletion	NA	Placebo	TSC
TSC2	1-15	c.(?_-29)_1716+?del		large deletion, exons 1-15	-2.04885	Placebo	TSC
TSC2	1-41	c.(?_-29)_(*102+?)del		large deletion, exons 1-41	-7.41653	Placebo	TSC
TSC1	20	c.2582del		deletion	0.473241	Placebo	TSC
TSC1	21	c.2626-2A>G		splice	-6.30758	Placebo	TSC
NA					-5.56785	Placebo	TSC
NA					-7.88804	Placebo	TSC
NA					NA	Placebo	TSC
NA					-7.69589	Placebo	TSC
NA					-16.594	Placebo	TSC
TSC2	3	c.268C>T	p.(Gln90*)	nonsense	-36.4157	RAD001	TSC
TSC2	4	c.352dupG		insertion	NA	RAD001	TSC
TSC2	4	c.390C>G	p.(Tyr130*)	nonsense	NA	RAD001	TSC
TSC2	4	c.469G>T	p.(Glu157*)	nonsense	-62.3183	RAD001	TSC
TSC2	5	c.567T>A	p.(Cys189*)	nonsense	-36.6937	RAD001	TSC
TSC2	6	c.600-63_604del		deletion	10.206	RAD001	TSC
TSC2	9	c.911G>A	p.(Trp304*)	nonsense	NA	RAD001	TSC
TSC2	10	c.1009G>A	p.(Glu337Ly)	missense	-57.1363	RAD001	TSC
TSC2	13	c.1372C>T	p.(Arg458*)	nonsense	-66.2555	RAD001	TSC
TSC2	14	c.1513C>T	p.(Arg505*)	nonsense	-58.9883	RAD001	TSC
TSC2	16	c.1793A>G	p.(Tyr598Cys)	missense	NA	RAD001	TSC
TSC2	16	c.1831C>T	p.(Arg611Trp)	missense	-35.4701	RAD001	TSC
TSC2	16	c.1832G>A	p.(Arg611Gln)	missense	-65.6419	RAD001	TSC
TSC2	16	c.1832G>A	p.(Arg611Gln)	missense	NA	RAD001	TSC
TSC2	16	c.1832G>A	p.(Arg611Gln)	missense	-16.215	RAD001	TSC
TSC2	16	c.1832G>A	p.(Arg611Gln)	missense	-43.3078	RAD001	TSC
TSC2	17	c.1856T>A	p.(Leu619*)	nonsense	NA	RAD001	TSC
TSC2	18	c.1969A>T	p.(Ly657*)	nonsense	-44.3245	RAD001	TSC
TSC2	19	c.2138T>G	p.(Leu713Arg)	missense	-75.8517	RAD001	TSC
TSC2	19	c.2210T>C	p.(Leu737Pro)	missense	-56.8333	RAD001	TSC
TSC2	19	c.2217dupC		insertion	-70.7579	RAD001	TSC
TSC2	20	c.2251C>T	p.(Arg751*)	nonsense	-32.2379	RAD001	TSC
TSC2	21	c.2359G>T	p.(Glu787*)	nonsense	-69.3786	RAD001	TSC
TSC2	21	c.2507del		deletion	-80.6647	RAD001	TSC
TSC2	21	c.2525del		deletion	-67.0841	RAD001	TSC
TSC2	22	c.2639+2T>C		splice	-62.9682	RAD001	TSC
TSC2	23	c.2713C>T	p.(Arg905Trp)	missense	-45.2191	RAD001	TSC
TSC2	26	c.3131+1G>A		splice	-59.3404	RAD001	TSC
TSC2	27	c.3236C>A	p.(Ser1079*)	nonsense	-54.5299	RAD001	TSC
TSC2	29	c.3412C>T	p.(Arg1138*)	nonsense	-78.134	RAD001	TSC
TSC2	29	c.3412C>T	p.(Arg1138*)	nonsense	-27.4375	RAD001	TSC
TSC2	29	c.3412C>T	p.(Arg1138*)	nonsense	-40.6707	RAD001	TSC
TSC2	30	c.3685C>T	p.(Gln1229*)	nonsense	-34.7979	RAD001	TSC
TSC2	33	c.4048G>T	p.(Glu1350*)	nonsense	-2.16507	RAD001	TSC
TSC2	33	c.4051G>T	p.(Glu1351*)	nonsense	-11.3691	RAD001	TSC
TSC2	34	c.4494-1G>C		splice	-78.3956	RAD001	TSC
TSC2	34	c.4524dupC		insertion	-60.8805	RAD001	TSC
TSC2	34	c.4544_4547del		deletion	-32.0281	RAD001	TSC
TSC2	36	c.4709_4714del		deletion	-81.9436	RAD001	TSC
TSC2	36	c.4842_4844del	p.(Ile1614del)	in-frame deletion	-53.9296	RAD001	TSC
TSC2	36	c.4849G>C	p.(Ala1617Pro)	missense	NA	RAD001	TSC
TSC2	37	c.4878_4881dup		insertion	-74.823	RAD001	TSC
TSC2	37	c.4934_4935del		deletion	-59.7834	RAD001	TSC
TSC2	37	c.4937T>G	p.(Val1646Gly)	missense	NA	RAD001	TSC
TSC2	38	c.5024C>T	p.(Pro1675Leu)	missense	-75.3319	RAD001	TSC
TSC2	38	c.5024C>T	p.(Pro1675Leu)	missense	NA	RAD001	TSC
TSC2	38	c.5024C>T	p.(Pro1675Leu)	missense	-56.4286	RAD001	TSC
TSC2	39	c.5094_5097dup		insertion	-74.62	RAD001	TSC
TSC2	40	c.5217del		deletion	-73.6407	RAD001	TSC
TSC2	40	c.5227C>T	p.(Arg1743Trp)	missense	-17.1499	RAD001	TSC
TSC2	40	c.5228G>A	p.(Arg1743Gln)	missense	NA	RAD001	TSC
TSC2	40	c.5228G>A	p.(Arg1743Gln)	missense	-75.5855	RAD001	TSC
TSC2	40	c.5228G>A	p.(Arg1743Gln)	missense	-72.7164	RAD001	TSC
TSC2	40	c.5238_5255del	p.(His1746_Arg1751del)	in-frame deletion	-47.6376	RAD001	TSC
TSC2	40	c.5238_5255del	p.(His1746_Arg1751del)	in-frame deletion	-84.8278	RAD001	TSC
TSC2	1-33	c.(?_-29)_4493+?del		large deletion, exons 1-33	-79.2679	RAD001	TSC
TSC2	1-37	c.(?_-29)_4989+?del		large deletion, exons 1-37	-42.6555	RAD001	TSC
TSC2	3-5	c.226-?_599+?del		large deletion, exons 3-5	-80.9734	RAD001	TSC
TSC1	1-14	c.(?_-234)_1599+?del		large deletion, exons 1-14	8.62069	RAD001	TSC
NA					-23.0472	RAD001	TSC
NA					-63.2467	RAD001	TSC
NA					-49.846	RAD001	TSC
NA					-12.7272	RAD001	TSC
NA					14.255	RAD001	TSC
NA					-75.0589	RAD001	TSC
NA					-35.4402	RAD001	TSC
NA					-67.4712	RAD001	TSC
NA					-71.5764	RAD001	TSC
NA					NA	RAD001	TSC
NA					-64.4549	RAD001	TSC
NA					-70.1299	RAD001	TSC
NA					NA	RAD001	TSC
NA					-71.5753	RAD001	TSC
NA					-25.2292	RAD001	TSC
NA					-12.5378	Placebo	sporadic LAM
NA					75.0243	Placebo	sporadic LAM
NA					NA	Placebo	sporadic LAM
NA					-28.2377	RAD001	sporadic LAM
NA					-48.8485	RAD001	sporadic LAM

## Sheet: summary
M2302 summary
	gene							the book	the book
mutation type	TSC1	%	TSC2	%	total			TSC1	TSC2
del	1	0.333333	11	0.127907	12			0.36	0.19
in-frame del/ins	0		5	0.0581395	5			0.01	0.06
ins	0		9	0.104651	9			0.15	0.08
large del	1	0.333333	6	0.0697674	7			0.03	0.08
missense	0		24	0.27907	24			0.03	0.23
nonsense	0		25	0.290698	25			0.36	0.21
splice	1	0.333333	6	0.0697674	7			0.09	0.14
NMI					25
sum	3		86	89	114	109 TSC + 5 LAM
	0.0337079		0.966292
				89/109 TSC = 82% mutation detection rate
		correct large del %s as follows:
		TSC1 mtns are 20%
		TSC2 mtns are 60%
		so need to scale up numbers accordingly
							TSC1	TSC2
						2302 AML	3	86
						2301 SEGA	13	84
							p = 0.0178, Fisher exact test two-tailed
	106	TSC with/without EIAED use
	8	sporadic LAM
